# Supplementary material for: Serum zinc-α2-glycoprotein levels are elevated and correlated with thyroid hormone in newly diagnosed hyperthyroidism
Source: BMC Endocr Disord. 2019 Jan 22;19:12. doi: 10.1186/s12902-019-0336-9 (PMC6343254; doi:10.1186/s12902-019-0336-9)
Supplement: Supplementary file 1 — Baseline and follow-up data of study subjects. Baseline data included anthropometric parameters and biochemical parameters in 122 control subjects and 120 patients with newly diagnosed hyperthyroidism. Follow-up data contained anthropometric parameters and biochemical parameters of 39 cases overt hypothyroid patients before and after methimazole treatment. (XLS 64 kb) [file 12902_2019_336_MOESM1_ESM.xls]

## Sheet: Baseline data
Group	Gender	Age	High	Wight	BMI	Waist circumference	SBP	DBP	TC	TG	LDL-C	HDL-C	ALT	AST	TBIL	DBIL	FT3	FT4	TSH	TRAb	ZAG
0	2	42	152	50.4	21.81	73	110	65	5.79	1.48	3.88	1.61	30	28	9.9	2.9	4.49	15.22	1.8	4.16	56.67
0	2	54	165	58	21.3	83	116	63	3.01	1.33	4.56	1.31	14	22	5.2	2.4	3.66	13.2	3.32	2.24	61.87
0	2	47	162	52.15	19.87	68	118	70	5.32	3.43	3.46	1.17	27	21	9.8	2.3	4.45	14.39	2.38	0.68	66.67
0	2	39	161	72.1	27.82	87	123	81	5.29	0.86	3.26	1.88	9	18	6.3	2.5	3.22	12.33	0.92	1.72	48.33
0	2	41	148	50	22.83	73	120	74	4.42	1.33	3.06	1.16	21	25	18.5	3.4	3.98	16.41	1.12	2.58	43.33
0	1	39	165	64.7	23.76	87	130	68	6.2	1.66	3.98	1.89	22	21	15.8	2.5	4.71	18.74	2.81	6.62	48.33
0	2	56	137	46.2	24.62	66	100	65	3.83	1.79	2	1.69	28	28	16.8	5.8	3.22	15.92	1.96	0.79	40
0	2	41	150	55.98	24.88	67	132	78	5.05	0.86	3.26	1.62	12	44	22.5	5.4	3.37	12.1	2.63	4.58	51.67
0	1	34	167	60.5	21.69	88	125	67	5.98	2.81	3.2	1.22	59	24	15.9	6.2	4.31	17.59	3.64	1.34	63.33
0	2	40	151	55.6	24.38	70	130	75	5.09	1.57	3.38	1.4	22	18	4.8	2.4	3.68	15.38	2.04	6.57	51.67
0	1	47	169	61.8	21.64	80	126	70	5.91	1.99	4.14	1.55	32	26	13.2	3.3	4.51	16.38	3.17	7.54	43.33
0	2	39	156	58.5	24.04	70	120	81	5.35	0.57	3.47	1.59	14	21	7.9	2.6	4.02	14.05	2.14	9.58	66.67
0	2	53	152	49.3	21.34	70	122	79	4.69	1.35	2.99	1.47	36	38	5.9	3	3.94	15.37	1.28	9.01	40
0	1	66	170	61	21.11	78	110	70	6.14	1.15	2.57	1.21	13	21	10.9	4.7	3.7	13.1	0.682	7.68	46.67
0	1	28	166	71.2	25.84	77	120	68	3.92	2.25	2.78	1.05	24	28	24.3	5.6	5.74	18.24	0.671	4.56	50
0	2	61	150	64	28.44	83	140	73	4.31	1.05	2.48	1.62	29	29	6.5	3	2.74	19.08	2.28	6.58	38.33
0	2	60	130	33.7	19.94	63	118	74	6.55	1.81	4.01	2.38	42	28	14.1	5.2	4.68	21.97	0.41	0.33	41.67
0	2	42	152	57.34	24.82	59	120	70	5.98	2.07	4.2	1.37	12	29	14.2	3.3	3.04	13.63	3.18	0.31	36.67
0	1	39	161	55	21.22	73	132	75	4	0.92	2.46	1.36	38	28	12.6	3.2	3	14.46	0.817	8.02	46.67
0	2	42	150	50.1	22.27	78	120	75	4.9	1.47	2.69	2.1	11	22	6.2	2.4	3.84	16.63	1	0.14	38.33
0	1	20	175	68	22.2	73	120	80	4.94	0.99	2.93	0.99	22	39	12.4	3.8	5.39	19.38	1.8	1.16	48.33
0	1	37	156	42.13	17.31	73	120	75	6.09	0.68	1.77	1.6	36	30	9.3	3.3	6.31	17.38	2.96	0.68	81.67
0	2	52	149	52.6	23.69	75	110	72	4.33	2.29	2.81	1.06	28	14	7.3	2.8	3.47	18.01	1.4	7.59	58.33
0	2	34	144	47.2	22.76	75	115	70	3.92	1.52	2.46	1.18	19	24	16.7	4.8	4.4	13.71	2.74	6.51	38.33
0	2	36	152	55	23.81	74	120	82	5	0.8	2.96	1.88	15	17	12.2	3.9	3.82	4.78	3.33	0.18	50
0	2	46	153	44.7	19.1	63	108	70	2.96	2.81	1.67	1.18	31	17	13.8	2.1	3.63	14.3	2.79	5.41	53.33
0	2	23	149	54	24.32	70	120	80	5.3	1.56	3.35	1.64	16	20	9.9	2.7	4.22	17.65	2.74	4.2	51.67
0	2	42	142	41.7	20.68	69	130	69	4.75	1.88	3.13	1.29	14	22	8.5	3.3	4.4	19.4	3.83	3.22	55
0	2	45	155	52	21.64	66	115	68	4.19	0.83	2.01	2.01	29	34	5.1	2.5	4.78	17.97	0.64	0.27	43.33
0	2	49	155	55.1	22.93	87	120	80	2.96	1.75	2.48	1.33	13	14	10.4	4.5	4.51	16.29	2.23	3.24	45
0	2	58	157	62	25.15	87	118	74	3.83	2.24	2.07	1.36	15	19	10.6	3.3	3.62	14.51	1.49	4.77	43.33
0	2	55	158	50.7	20.31	78	120	70	2.96	0.96	3	1.45	15	32	8.1	3.9	3.46	14.53	1.85	5.54	71.67
0	2	43	150	45.1	20.04	62	90	63	3.32	2.45	2.41	0.72	28	18	5.3	1.7	3.65	18.19	1.34	0.14	43.33
0	2	49	153	64.7	27.64	78	130	79	5.09	1.53	3.29	1.49	26	23	11.7	2.8	4.23	17.1	1.19	9.51	56.67
0	1	51	165	53	19.47	91	128	68	5.02	5.89	2.92	0.92	38	25	25	6	4.76	20.24	1.93	8.94	45
0	2	43	145	43.3	20.59	62	120	80	4.27	1.04	2.66	1.4	7	13	8.6	4.3	3.87	14.22	0.65	1.39	41.67
0	2	46	155	54.2	22.56	78	108	66	6.89	1.11	4.87	1.8	12	33	13.4	2.2	3.8	17.53	2.88	0.39	48.33
0	2	27	147	50	23.14	77	126	70	4.81	2.07	3.3	1.11	10	16	7	3.1	4.35	12.08	3.38	3.05	41.67
0	2	48	148	52.2	23.83	75	138	73	4.67	1.93	3.09	1.19	44	19	3.9	1.7	3.58	5.62	3.45	0.98	36.67
0	1	24	176	72	23.24	84	132	74	4.06	1.75	2.47	1.31	11	17	5.9	3.4	4.12	13.87	1.92	2.94	33.62
0	2	51	160	75.8	29.61	96	138	82	5.74	1.81	3.61	1.3	29	28	13.5	2.6	3.76	14.82	2.59	6.58	33.62
0	1	30	167	64	22.95	90	116	68	3.98	1.2	2.55	0.88	21	34	21.5	1.5	4.17	14	4.05	3.64	45
0	2	35	154	67.8	28.59	91	137	81	5.9	1.82	3.82	1.84	14	18	8.9	4.4	3.92	16.57	3.84	0.25	45
0	2	50	158	56	22.57	86	129	73	4.03	1.95	1.92	1.51	15	15	11.6	2.8	3.75	14.82	1.6	2.88	45.76
0	1	45	163	73.9	27.81	89	94	54	4.39	0.74	2.88	1.17	19	43	10.7	2.7	5.48	17.82	3.92	1.57	35.76
0	2	61	155	66.3	27.78	94	134	77	4.88	1.08	2.89	1.54	32	20	6.2	5.1	6.04	20.58	0.95	3.65	47.54
0	2	43	157	57	23.27	92	126	69	5.69	1.22	3.7	1.44	11	27	10.6	8.6	4.06	15.82	3.08	1.05	47.43
0	2	50	150	61.8	27.47	90	137	84	5.3	1.44	3.44	1.61	12	18	14.5	3.2	3.9	14.54	2.92	0.27	39.86
0	2	42	162	61.7	23.51	89	113	69	4.74	1.85	2.54	1.36	27	20	34.9	2.4	4.56	16.51	3.89	0.84	49.72
0	1	45	159	68.9	27.25	90	117	84	6.09	2.11	3.98	1.15	35	28	13.2	1.8	5.09	17.83	2.17	0.43	52.04
0	1	36	161	59.5	23.1	89	120	78	4.79	1.32	2.74	1.63	14	17	15.3	3.6	4.93	16.24	2.53	2.33	52.29
0	2	45	152	62.5	27.05	100	102	64	5.35	1.96	2.54	1.92	29	28	13.1	5.5	5.62	19.58	1.92	5.27	43.24
0	1	34	172	79.3	26.96	97	107	70	4.07	2.73	1.81	1.02	16	18	5.4	4.2	4.72	15.84	4.07	0.11	52.96
0	2	43	160	68.38	26.71	88	126	78	4.9	0.9	2.2	1.29	65	41	13.8	3.7	6.38	21.1	0.94	2.84	56.61
0	2	52	150	60.1	26.89	95	134	76	5.14	1.32	1.4	1.8	12	15	23.6	2.1	5.91	19.23	0.76	0.67	37.27
0	2	31	146	46.8	22.11	86	113	78	5.23	0.81	2.47	2.39	21	23	13.9	4.3	5.66	17.5	2.81	0.14	58.47
0	1	38	164	54.29	20.31	88	103	65	3.8	3.74	2.4	1.04	15	36	8.2	3.2	4.7	14.53	4.35	3.23	69.44
0	2	37	158	66.1	26.48	83	116	77	3.86	1.92	3.3	0.94	18	19	13	2.6	6.41	18.37	2.07	2.04	40.56
0	2	53	151	60.3	26.45	90	137	75	5.99	1.14	3.58	1.19	57	48	10.7	3.7	6.07	19.79	2.18	0.65	50.29
0	2	46	158	60.3	24.31	81	125	78	5.91	1.76	3.55	1.56	16	38	12.6	4.8	5.93	16.24	3.04	0.25	64.16
0	1	27	179	83.8	26.3	91	104	62	5.05	1.43	2.05	1.1	26	31	25.6	2.1	4.92	13.2	2.06	3.2	73.53
0	1	26	166	48.09	17.45	85	97	60	4.97	1.52	2.92	1.36	21	34	31.7	3.4	6.32	20.47	3.07	7.04	53.92
0	2	46	145	54.6	25.97	80	127	79	4.59	1.68	2.7	1.59	31	19	6.7	1.9	6.3	17.38	3.84	0.19	33.95
0	2	42	156	57.1	23.46	84	109	68	3.35	1.33	1.76	1.08	39	31	9.3	3.7	5.83	18.61	3.46	1.23	64.04
0	1	58	164	68.9	25.77	91	130	70	5.08	2.64	2.82	1.06	15	24	18.6	5.6	5.81	17.93	3.92	0.94	58.68
0	1	45	172	75.1	25.39	91	126	78	5.89	2.69	3.62	1.05	32	17	6.8	2	4.08	18.72	2.72	2.98	10.02
0	2	39	151	57.4	25.17	87	130	77	4.49	2.52	2.18	1.21	14	39	10.6	4.6	4.18	11.93	3.13	0.38	16.12
0	1	37	169	71.3	25.11	85	114	76	5.19	0.8	1.93	0.8	29	20	15.4	1.6	4.59	12.5	4.04	4.58	29.52
0	1	34	170	72.5	25.09	83	107	69	5.58	1.32	3.73	1.35	17	26	10	7.2	5.83	20.53	1.25	8.57	29.77
0	2	44	152	57.9	25.06	80	118	72	5.29	0.76	3.15	1.79	13	28	9.3	2.1	5.4	15.33	2.41	6.68	34.6
0	1	22	182	86.06	25.98	91	103	61	4.29	0.99	2.74	1.1	26	24	4.2	1.9	3.77	11.72	4.14	7.24	34.06
0	2	40	147	54	24.99	84	116	69	6.98	1.98	4.58	1.5	15	25	6.1	2.3	4.18	13.57	3.13	0.4	37.1
0	2	37	155	59.5	24.93	74	104	74	3.97	1.86	1.84	1.36	23	19	14.8	6.4	4.28	15.63	2.88	1.48	37.35
0	1	45	169	70.6	24.87	85	124	81	4.78	2.26	2.1	1.65	32	22	15.8	4.3	6.1	20.1	1.25	1.97	37.67
0	2	22	158	61.6	24.83	81	126	75	3.67	0.63	1.36	1.02	26	16	14	12.4	5.71	17.38	1.61	3.57	37.64
0	2	35	163	65.3	24.73	90	138	83	5.91	0.88	3.62	1.87	13	39	8.3	2.6	5.24	18.67	1.08	8.06	41.04
0	1	47	172	72.7	24.72	88	135	82	4.01	1.76	2.25	1.38	15	11	7.6	6.1	4.1	15.62	2.11	0.39	41.26
0	2	38	152	56.8	24.58	86	117	77	5.64	2.15	2.89	1.73	21	23	5.6	2	4.8	17.02	3.89	6.84	47.72
0	2	46	166	53.4	19.38	87	115	76	5.5	0.82	3.13	2.09	52	14	13.5	2.6	5.04	13.04	4.07	1.28	46.82
0	1	38	179	78.1	24.38	92	107	67	4.66	1.19	2.6	1.52	19	19	18.6	3.4	3.91	12.41	4.24	1.05	41.51
0	2	45	152	55.9	24.35	78	124	69	3.13	1.19	1.61	1.98	17	110	5	1.4	4.08	13.59	3.81	4.04	48.4
0	2	49	145	51.2	24.35	84	124	84	5.74	1.5	3.24	1.82	35	49	11.4	2.8	5.81	17.52	1.09	0.38	52.58
0	2	55	156	59	24.24	85	127	82	4.93	1.31	2.6	1.78	43	29	11.9	5.3	5.07	16.33	2.07	7.42	52.74
0	1	31	171	70.4	24.22	84	118	77	3.01	0.96	1.52	1.11	14	15	24.6	3.8	5.92	19.82	1.57	4.14	54.5
0	2	28	159	60.9	24.09	80	111	63	5.1	0.83	3.16	1.56	20	23	8.9	6.3	5.86	21.24	0.79	3.58	44.54
0	1	31	157	58.9	24.05	80	125	78	3.97	2.44	2.05	0.81	22	16	12.3	2	6.18	20.69	2.61	0.59	56.88
0	1	52	162	63.1	24.04	86	107	64	3.91	1.79	1.95	1.89	18	19	9.9	1.9	4.04	17.54	0.71	3.57	57.15
0	2	48	151	54.7	23.99	79	116	75	5.56	0.73	3.98	1.29	12	16	10.4	4.5	6.04	20.68	1.68	0.97	62.12
0	2	29	158	59.8	23.95	81	105	66	3.63	0.94	1.67	1.53	16	16	24.8	3.2	5.57	22.47	1.07	0.41	83.16
0	1	27	165	54.2	19.91	85	124	69	5.07	2.24	1.69	1.36	29	22	17.6	6	4.08	14.59	3.42	5.62	35.82
0	2	26	149	52.8	23.94	85	125	81	3.1	1.24	2.99	1.64	19	37	7.1	3.8	5.69	18.32	1.63	6.68	73.92
0	1	53	162	62.8	23.93	87	97	55	4.66	2.78	2.35	1.15	22	13	12.9	2.7	5.05	12.65	3.07	5.21	11.91
0	2	31	146	50.6	23.9	81	109	86	8.83	1.14	6.43	1.88	8	16	15.2	3.9	4.35	11.93	4.06	0.68	17.95
0	2	38	152	54.8	23.88	82	107	67	4.53	0.82	2.75	1.41	22	41	9.5	2.5	3.81	15.2	1.52	2.64	27.61
0	1	24	170	68.5	23.84	74	106	60	3.62	1.42	2.02	0.95	16	21	4.5	3.6	4.22	13.02	3.54	3.14	29.24
0	1	50	161	60.7	23.42	83	125	88	3.12	1.3	1.23	1.34	41	31	6.6	7.2	4.58	14.82	4.23	0.34	37.87
0	2	49	149	47.9	21.58	84	113	73	4.94	1.37	2.5	2.2	18	24	18.6	1.8	4.06	12.68	3.89	2.68	38.09
0	2	48	163	61.7	23.37	79	123	79	3.99	1.39	1.78	1.58	19	15	8.5	2.1	5.47	16.28	2.76	3.95	40.83
0	2	37	161	60.5	23.34	79	101	66	4.73	1.04	2.61	1.65	21	35	31.3	3.7	5.24	15.92	2.64	0.71	44.06
0	2	53	160	59.7	23.32	81	131	83	5.95	1.58	3.85	1.38	12	24	22.8	4.2	4.32	13.04	4.11	0.19	47.24
0	1	31	164	62.7	23.31	84	118	68	4.24	1.91	2.22	1.2	25	20	7.5	5	3.89	12.42	4.21	3.32	43.21
0	2	34	158	57.9	23.19	79	118	63	5.3	0.48	1.85	2.23	9	33	11.3	3.8	5.98	18.59	2.16	7.68	47.7
0	2	48	159	58.5	23.14	81	121	70	4.11	1.63	2.36	1.41	14	19	9.6	4.1	5.04	16.84	2.82	4.81	48.63
0	2	36	150	52	23.11	80	118	80	5.04	0.99	2.38	2.21	13	19	9	3.1	5.42	15.63	3.08	0.15	52.15
0	1	41	156	55.4	22.91	82	112	64	3.88	1.1	2.41	0.97	18	24	27.1	9.5	4.59	17.3	2.63	5.67	53.11
0	1	55	177	71.7	22.89	86	122	68	4.68	0.97	2.41	1.83	16	16	13.8	4.2	5.44	14.28	3.8	6.34	53.35
0	2	38	160	58.5	22.85	89	114	75	4.77	0.89	2.78	1.59	12	17	12.4	3.1	4.05	11.73	4.11	7.31	54.55
0	2	36	145	53	25.21	82	92	54	4	0.64	2.03	1.68	33	13	21.5	2.2	4.68	18.2	2.32	5.44	55.19
0	1	43	165	62	22.77	75	135	78	6.46	1.23	4.37	1.53	31	29	15.6	2.1	6.08	21.72	3.07	6.12	44.19
0	2	48	152	52.4	22.68	85	124	81	4.93	2.48	2.56	1.24	25	47	17.5	16.7	5.04	14.62	3.88	2.46	55.19
0	2	39	158	56.6	22.67	78	137	85	4.25	2.25	1.91	1.32	9	66	6.6	5	6.2	19.34	0.92	0.32	56
0	2	50	150	50.9	22.62	85	133	70	6.28	1.56	3.4	2.17	32	23	9.2	2.6	4.82	18	2.06	5.42	47.23
0	1	52	180	72.8	22.59	92	121	82	4.66	2.21	2.48	1.18	18	31	11.3	3	5.84	21.54	1.15	4.28	57.72
0	1	48	163	59.5	22.53	84	113	76	2.96	1.03	3.29	0.84	23	29	14.9	4.4	5.38	17.26	2.44	4.36	61.96
0	2	29	161	58.2	22.45	82	113	81	4.1	1.29	1.59	1.92	15	14	15.2	3.3	5.98	19.68	2.19	5.57	44.75
0	1	49	167	62.2	22.44	85	109	62	5.51	0.94	3.45	1.63	21	18	16.2	3.3	5.47	18.06	2.08	6.71	66.85
0	2	39	163	59.6	22.43	74	110	65	3.37	0.63	1.57	1.51	32	25	4.8	6.8	6.44	20.47	0.86	2.66	67.63
0	2	43	156	54.4	22.35	78	132	68	4.26	0.87	2.37	1.49	15	15	7.5	7	6.04	19.67	1.22	0.23	37.62
0	2	29	170	64.2	22.35	82	106	72	3.99	0.72	2.32	1.34	32	36	25.6	5.6	6.28	20.65	1.3	4.65	73.79
0	2	45	148	48.5	22.29	79	133	73	4.96	0.93	2.36	2.18	21	25	10	3.6	4.82	14.6	3.45	6.66	75.99
0	2	41	162	58.1	22.28	80	117	70	4.32	1.14	2.53	1.27	10	16	16.7	4	4.98	13.66	4.36	7.84	44.23
0	2	59	150	48	21.33	71	121	77	3.96	1.5	2.21	1.45	26	27	10.2	3.2	3.61	15.9	2.79	2.59	35
1	1	60	172	67.5	22.82	75	126	72	4.47	1.2	1.79	1.88	32	31	12.1	4	23.41	23.47	0.005	46.59	56.57
1	2	51	169	59	20.66	72	116	80	3.93	0.86	2.12	0.96	31	22	12.3	4.5	13.8	25.36	0.003	29.61	36.67
1	2	24	160	50.6	19.77	65	110	60	2.17	0.95	0.75	1.39	30	24	17.6	5.3	7.76	26.54	0.004	17.06	56.84
1	2	65	152	44.3	19.17	75	131	86	4.15	1.07	2.04	1.43	18	30	17.9	5.9	17.52	30.58	0.24	35.6	40
1	2	44	156	42	17.26	61	125	80	4.55	0.87	2.07	1.38	42	31	13.1	3.2	21.37	32.71	0.003	55.32	57.85
1	2	20	159	44.5	17.6	69	100	60	4.38	1.22	2.28	1.18	27	47	22.7	7	17.32	48.11	0.005	17.39	59.58
1	2	60	156	52.5	21.57	84	115	70	2.91	0.53	1.31	1.16	18	21	15.3	3.9	10.85	30.2	0.005	25.33	64.58
1	2	45	147	51.5	23.83	78	120	50	3.56	1.37	1.7	1.27	17	21	18.1	3.9	9.43	26.67	0.004	34.5	41.67
1	1	69	168	63	22.32	85	131	70	3.43	1.27	2.03	0.82	22	24	8.7	3.2	25.86	43.68	0.001	21.04	76.58
1	2	54	155	47.1	19.6	75	114	76	3.04	0.69	1.47	1.26	45	45	19	4.7	12.61	64.32	0.006	23.3	95.58
1	2	45	156	58.4	24	90	132	70	6.1	3.39	3.64	1.92	57	30	12.8	1.4	8.25	26.83	0.19	29.68	41.67
1	2	48	155	46.3	19.27	73	120	80	2.68	0.65	0.68	1.7	24	39	14.7	4.2	8.92	27.92	0.004	81.52	67.82
1	1	27	174	60.3	19.92	75	135	85	1.9	0.61	0.82	1.4	25	26	19.7	8.6	11.05	44.54	0.009	30.94	75.58
1	2	18	163	41.6	15.66	67	100	65	3.27	1.8	1.23	1.22	62	55	14.9	14.9	6.25	25.48	0.014	3.04	69.58
1	2	47	158	50	20.03	74	130	84	3.84	0.86	1.58	1.87	31	31	12.4	6.1	10.62	31.94	0.005	18.6	65
1	2	26	157	43.2	17.53	67	98	73	2.67	0.84	0.96	1.33	28	24	16.5	7.7	19.42	94.14	0.005	75.67	70
1	1	50	168	59.1	20.94	74	135	90	2.86	1.82	1.05	0.98	20	31	13	5.8	17.6	72.73	0.01	21.34	86.85
1	2	44	159	40.9	16.18	64	100	70	3.7	1.06	1.07	1.65	85	43	9.9	5.2	10.73	21.22	0.004	25.38	43.33
1	2	23	157	44.5	18.05	75	112	80	4.24	1.42	1.79	1.8	21	46	10.5	4.7	11.82	38.9	0.012	56.17	75.68
1	1	29	164	50.7	18.85	69	165	65	2.7	0.79	0.91	1.43	15	23	9.8	5.7	11.3	37.21	0.008	26.61	68.69
1	1	42	165	52.4	19.25	72	110	70	3.61	0.62	1.54	1.49	44	38	17.1	4.8	10.22	30.84	0.012	17.24	43.33
1	1	35	170	55	19.03	78	119	84	4.19	1.07	1.64	1.27	33	43	68.5	43.6	7.97	26.32	0.27	66.2	43.33
1	2	49	152	41.84	18.11	65	120	70	3.94	1.35	1.48	1.39	12	14	6.5	2.4	18.37	47.64	0.29	18.64	65.47
1	1	32	165	80.83	29.69	83	113	72	3.5	0.79	1.31	1.83	13	19	14.1	4.8	8.43	33.68	0.01	38.47	45
1	2	47	150	41.1	18.27	65	136	84	3.34	0.81	1.02	1.95	42	30	12.1	4.7	14.42	54.65	0.003	116.68	64.87
1	1	42	165	67.6	24.83	89	128	85	2.97	1.37	0.81	1.54	56	23	15.8	10.1	9.13	27.61	0.006	74.35	46.67
1	2	34	160	60.3	23.55	80	112	72	4.53	1.35	1.79	1.25	13	30	11.2	5.3	7.32	24.44	0.003	53.09	46.67
1	2	36	157	48.8	19.8	74	116	82	3.49	0.86	0.98	2.12	15	17	10.1	2.8	29.04	29.54	0.004	46.85	63.58
1	2	37	154	52.7	22.22	75	132	78	3.36	1.08	0.99	1.88	30	18	4.9	10.5	13.43	37.17	0.003	6.24	76.58
1	2	48	158	59.3	23.75	86	130	89	3.27	0.96	1.03	1.8	19	28	10.3	3.6	7.63	26.52	0.005	44.36	82.57
1	2	32	158	47.3	18.95	64	105	75	3.42	0.94	1.44	1.55	14	19	7.7	3	9.37	24.85	0.41	24.03	48.33
1	2	36	155	45.3	18.86	77	128	80	2.27	1.18	2.19	1.74	38	30	11.5	4	29.42	73.2	0.004	15.83	85.58
1	2	41	160	56.4	22.03	76	113	76	3.23	1.3	1.03	1.61	59	42	15.9	9.1	23.55	138.22	0.001	26.9	73.58
1	1	50	162	48.9	18.63	72	122	80	3.36	0.81	1.39	1.6	32	29	34.2	24.1	19.31	40.75	0.052	20.71	50
1	2	43	154	45.2	19.06	69	110	72	3.42	0.82	1.5	1.1	70	62	13.6	5.3	16.9	48.93	0.004	64.65	65.87
1	2	36	150	50.1	22.27	74	107	78	2.43	0.62	0.56	1.59	19	21	17.7	5.6	10.48	56.22	0.004	156.58	51.67
1	2	37	157	44.8	18.18	71	95	61	3.28	1.1	2.49	1.28	17	34	11.9	5	7.93	30.64	0.004	23.47	80
1	1	57	170	53.7	18.58	74	134	87	3.25	1.35	1.39	1.29	28	36	15.7	6.4	29.05	50.32	0.005	24.23	68.57
1	2	37	155	48.9	20.35	65	125	78	3.34	1.25	1.69	1.08	16	23	14	3.3	15.42	34.12	0.01	59.49	66.58
1	2	52	158	53.3	21.35	75	120	60	5.42	1.53	1.53	3.19	31	30	22.5	5.4	7.66	28.23	0.004	26.03	51.67
1	2	42	150	52.1	23.16	76	120	80	3.75	1	0.91	2.39	35	34	13	3.9	9.52	39.51	0.02	30.08	55
1	2	34	158	54.2	21.71	84	129	85	4.09	1.48	1.51	1.91	16	18	8.3	4.2	10.3	25.98	0.005	8.27	55
1	2	32	155	45	18.73	72	115	70	4.26	1.12	1.19	1.65	49	41	13.1	2.7	26.82	69.33	0.006	11.68	73.58
1	1	25	160	53.3	20.82	80	122	76	4.19	1.06	2.27	1.17	11	19	9.8	4.8	15.96	31.78	0.007	21.4	56.67
1	2	47	158	62.3	24.96	91	128	75	3.33	1.29	1.5	1.24	27	26	12	3.9	9.41	26.3	0.007	57.99	56.67
1	2	40	163	54.7	20.59	66	137	80	4.82	0.61	1.37	1.34	48	33	31.4	7.4	27.32	110.14	0.015	22.37	75.67
1	2	39	156	57.3	23.55	78	125	73	4.79	1.61	1.67	1.35	16	22	11.8	2.1	9.12	34.62	0.011	38.62	61.3
1	2	30	145	54.69	26.01	72	118	88	4.59	1.25	1.84	2.24	30	19	20.5	4	10	24.63	0.38	31.01	55.36
1	1	35	157	46.1	18.7	64	110	70	4.45	0.89	1.19	1.64	19	20	11.3	4.4	14.42	39.1	0.003	5.24	76.85
1	2	40	156	48.2	19.81	74	115	68	3.45	0.67	1.67	1.98	16	34	18.7	6	11.05	42.06	0.003	76.6	67.58
1	2	56	160	60.5	23.63	80	110	82	2.66	1.05	1.39	1.55	20	28	10.1	4.2	14.63	35.89	0.008	82.64	77.98
1	2	23	143	51.4	25.14	75	121	86	4.09	0.92	1.45	1.35	14	21	10.1	4.9	10.03	47.32	0.02	23.06	61.67
1	2	20	160	57.2	22.34	82	125	82	4.98	1.16	1.18	2.05	29	25	14	3.8	8.24	28.49	0.003	189.61	78.58
1	2	51	160	64.5	25.2	89	129	87	5.31	1.05	1.29	1.11	33	33	10.5	3.8	23.63	62.54	0.003	94.04	63.33
1	2	26	168	49.6	17.57	62	103	66	3.57	1.16	2.47	1.25	112	45	9.7	4.3	23.9	71.39	0.006	18.54	71.67
1	2	36	158	59	23.63	78	120	75	4.58	0.92	1.49	1.23	25	24	3.6	2.5	18.9	31.34	0.006	28.91	83.58
1	1	43	164	53.5	19.89	74	127	97	4.3	1.46	1.68	1.66	31	47	10.8	3.8	16.25	25.9	0.001	19.57	63.33
1	2	40	155	41.95	17.46	92	137	75	4.18	1.17	1.17	2.17	32	28	13.6	4.2	31.07	72.59	0.01	72.68	80.58
1	1	27	171	77.4	26.47	89	108	86	3.32	1.69	1.98	1.17	59	28	15.8	5	19.85	124.03	0.003	24.6	65
1	1	25	176	54.8	17.69	64	118	77	4.05	1.09	1.24	1.4	20	21	14	6.1	9.61	20.19	0.003	62.57	80.59
1	1	33	168	60.2	21.33	81	130	87	4.92	0.88	1.95	2.15	17	20	10.1	4	8.92	39.21	0.37	15.34	66.67
1	1	36	169	62.4	21.85	78	112	76	3.86	1.56	1.37	1.01	41	27	12.5	8.1	11.64	32.45	0.26	46.58	71.56
1	2	44	156	51	20.96	77	120	80	2.77	1.79	1.79	1.24	5	17	18.4	5.6	24.86	72.49	0.013	25.37	66.67
1	2	38	177	60.5	19.31	74	125	79	4.09	0.78	2.27	1.13	21	30	15.6	7.2	19.04	62.5	0.005	56.31	73.33
1	2	32	153	39.6	16.92	60	105	78	5.14	0.51	2.07	1.49	13	16	24.7	18.1	7.16	23.53	0.006	20.64	68.33
1	1	27	175	60.8	19.85	79	108	76	5.77	1.16	1.75	1.35	38	27	11.9	2.7	21.75	103.86	0.01	68.99	70
1	2	54	161	50	19.29	75	139	83	4.33	0.68	1.68	1.96	10	21	17.6	6.2	8.27	32.42	0.016	25.3	69.58
1	2	46	155	45.5	18.94	77	130	80	3.27	1.03	1.41	0.93	38	30	11.5	4	15.8	28.3	0.004	7.5	73.58
1	1	47	164	61.3	22.79	80	124	85	3.93	0.91	2.07	1.33	24	19	18.2	9.8	18.26	49.24	0.12	38.06	70
1	2	52	159	54.2	21.44	78	136	88	2.17	1	1.29	2.81	31	18	22.5	5.4	14.81	43.36	0.006	25.38	63.33
1	2	26	158	66.7	26.72	90	130	78	4.08	0.81	1.59	1.1	66	42	6.4	2.1	8.15	30.57	0.004	98.6	71.56
1	2	26	158	57.4	22.99	85	110	70	4.38	0.93	1.07	1.43	44	33	5.2	1.2	15.31	85.39	0.005	19.24	71.67
1	1	39	166	53.5	19.42	70	125	72	2.42	0.73	1.68		19	17	6.5	2.1	8.39	37.2	0.006	59.58	65.65
1	1	25	166	52	18.87	71	130	70	3.62	0.82	0.95	1.74	29	24	18.2	6.7	10.82	32.64	0.01	4.34	71.67
1	2	39	165	53	19.47	76	118	78	6.27	0.94	1.68	1.02	47	21	20.3	6.5	10.97	59.3	0.002	73.25	78.58
1	1	26	165	48.6	17.85	72	118	79	2.78	1.24	1.98	2.03	18	31	24.8	9.1	13.63	48.52	0.004	23.11	68.98
1	2	29	148	45	20.54	79	124	68	4.06	3.06	2.08	1.26	18	21	11.1	2.1	25.64	63.92	0.36	94.64	73.33
1	2	37	148	42.3	19.31	73	130	80	4.31	2.1	1.28	1.38	45	44	8.3	1.8	11.85	35.42	0.007	16.57	73.83
1	2	56	150	54.1	24.04	77	120	80	3.51	1.53	1.12	0.86	15	19	14.6	7.5	18.08	32.59	0.41	189.61	66.17
1	2	34	158	59.8	23.95	78	110	70	2.16	0.82	1.38	1.89	34	21	18.2	4.2	17.12	220.84	0.071	24.12	76.67
1	2	42	155	47	19.56	74	125	86	3.16	0.76	1.68	2.12	22	26	13.1	2.8	32.43	69.42	0.43	38.92	76.67
1	1	25	160	52.2	20.39	75	113	88	5.18	1.51	1.07	0.85	25	27	5.2	2.1	18.36	93.18	0.003	19.2	51.67
1	2	48	160	62.4	24.38	87	130	80	3.72	1.92	1.68	1.71	19	21	7.4	2.4	9.14	28.35	0.004	88.35	80
1	2	28	160	49	19.14	80	110	75	2.94	0.96	0.95	2.03	54	35	32.5	6	36.21	29.46	0.006	18.3	81.67
1	2	51	169	58.9	20.62	80	126	78	3.49	0.79	1.17	1.61	26	26	5	2.6	27.99	37.93	0.009	31.03	81.67
1	1	60	172	58.7	19.84	74	124	77	3.54	1.05	1.38	2.08	21	23	12	3.4	17.25	64.35	0.137	9.17	83.33
1	2	36	155	45.4	18.9	77	125	80	4.17	1.1	1.84	1.28	13	16	13.8	3.7	14.74	39.25	0.006	43.27	86.67
1	1	39	171	64	21.89	82	117	78	2.14	0.77	1.06	1.26	63	35	8.6	5	17.74	48.29	0.012	145.08	86.67
1	2	52	159	54.4	21.52	78	133	71	2.26	1.63	1.06	1.38	47	23	31.7	5.1	13.18	49.66	0.007	77.61	93.33
1	2	37	158	66.2	26.52	90	126	72	3.64	1.44	1.49	2.1	82	16	9.8	4.2	23.13	36.37	0.26	26.04	69.57
1	2	34	158	57.8	23.15	70	110	70	3.01	0.87	2.04	1.05	23	78	17.5	1.9	26.11	73.29	0.008	113.58	100
1	1	39	166	53.5	19.42	85	131	78	3.73	0.99	1.48	1.32	8	12	19.8	13.7	8.63	26.22	0.033	64.05	65
1	1	25	166	52.9	19.2	71	130	80	4.43	0.64	1.95	1.25	15	15	13.8	2.5	11.05	29.4	0.279	17.54	48.33
1	1	29	165	53.3	19.58	76	118	78	3.29	1.56	1.31	1.82	69	31	15.2	8.6	16.47	52.69	0.013	94.6	96.67
1	1	26	165	48	17.63	72	123	79	3.49	1.33	1.27	1.84	21	23	19.1	18.6	8.94	80.11	0.003	33.68	83.33
1	2	37	148	45.5	20.77	79	122	75	4.36	0.72	1.28	1.36	35	28	8.2	2.9	11.8	42.53	0.04	16.05	81.67
1	2	29	148	42.5	19.4	73	123	80	3.37	1.27	1.53	1.18	18	24	5.9	4.7	19.54	30.24	0.002	67.68	80
1	2	42	150	53.2	23.64	77	120	66	3.42	1.06	2.18	1.23	16	18	10.3	5.3	17.47	34.28	0.017	8.13	66.67
1	2	44	158	59.1	23.67	78	110	63	4.19	1.25	2.28	1.22	14	16	7.3	4.1	23.61	30.16	0.39	84.31	58.33
1	2	43	155	47.2	19.65	74	135	90	3.07	1.36	1.38	1.67	14	18	8.6	13.4	18.43	42.28	0.246	27.61	73.58
1	1	33	160	52.5	20.51	75	113	71	3.29	1.25	1.12	1.87	62	24	11.8	10.8	19.23	50.22	0.33	46.93	71.67
1	2	48	160	62	24.22	87	110	80	4.07	0.47	1.52	1.22	17	17	16.8	2.4	27.32	48.68	0.18	19.14	70
1	1	28	160	49.3	19.26	80	130	70	3.91	1.25	1.48	1.28	28	19	25.1	1.7	13.03	48.63	0.04	25.63	58.33
1	2	51	169	58	20.31	80	120	69	4.28	0.96	1.52	1.42	12	18	14.9	3.8	10.73	53.34	0.099	69.6	56.67
1	1	60	172	78.93	26.68	75	125	66	3.93	1.63	2.59	1.48	10	15	15.3	4.5	7.48	25.6	0.03	17.68	38.45
1	2	43	155	65	27.06	85	115	71	4.67	1.67	2.65	1.53	22	18	19.5	6.8	13.35	113.48	0.127	46.27	43.18
1	2	47	145	50.9	24.21	84	110	80	5.37	2.4	1.95	1.4	31	13	26.1	3.4	6.91	43.5	0.082	135.46	48.33
1	2	46	140	36.71	18.73	63	113	76	3.52	1.19	1.58	2.39	21	25	24.7	7.7	15.13	40.23	0.005	5.27	81.67
1	2	52	151	72.8	31.93	83	133	80	4.07	1.82	2.37	1.45	5	17	11.6	4.1	20.99	122.57	0.003	46.59	66.67
1	2	50	149	50.6	22.79	75	120	83	4.26	2.52	2.04	1.75	32	20	10.7	1.6	19.26	47.39	0.068	28.35	70
1	2	41	153	47	20.08	66	117	85	3.82	1.6	2.04	2.38	32	23	35.1	8	8.14	24.69	0.095	89.61	65.38
1	2	34	155	54.5	22.68	80	110	80	5.07	1.21	3.58	1.49	11	13	21.9	4.3	38.98	148.11	0.135	18.54	48.33
1	2	55	153	53.5	22.85	76	119	67	4.82	3.02	1.72	1.46	29	21	27.2	2	11.44	42.45	0.057	32.68	63.33
1	2	57	140	51.2	26.12	76	126	72	3.48	2.73	1.82	1.5	83	68	13.8	7.6	12.05	51.45	0.18	56.29	61.67
1	2	48	150	55.5	24.67	85	130	80	5.27	1.6	2.09	1.23	33	43	9.5	5.3	15.24	72.48	0.002	89.66	76.58
1	1	52	162	52.3	19.93	75	120	76	4.05	1.05	2.18	1.56	73	39	10.8	3.9	14.22	89.46	0.006	18.6	66.67
1	1	57	160	62	24.22	74	135	80	4.45	1.07	2.49	1.29	143	67	22.4	8.6	10.75	32.56	0.038	43.62	50
1	2	41	160	70.2	27.42	86	121	81	3.66	0.94	2.39	1.03	21	17	7.7	5.3	10.03	29.47	0.32	21.34	46.67
1	2	39	150	44.4	19.73	77	120	80	4.09	0.73	2.71	1.33	22	12	14.3	2.4	9.48	16.45	0.013	22.32	43.57
1	2	49	146	47	22.05	76	125	75	3.9	0.71	3.07	1.53	22	19	33.7	1.8	11.01	28.37	0.018	89.61	68.33

## Sheet: Follow-up data
Number	Baseline														After Treatment
	Gender	Age	BMI	TC	TG	LDL-C	HDL-C	ALT	AST	FT3	FT4	TSH	ZAG		Gender	Age	BMI	TC	TG	LDL-C	HDL-C	ALT	AST	FT3	FT4	TSH	ZAG
1	1	60	22.82	4.47	1.2	1.79	1.88	32	31	23.41	23.47	0.005	56.57		1	60	23.04	4.57	1.31	1.97	1.73	37	30	12.63	16.68	0.096	52.54
2	1	69	22.32	3.43	1.27	2.03	0.82	22	24	25.86	43.68	0.001	76.58		1	69	21.85	3.56	1.21	2.05	0.95	26	39	11.55	31.05	0.11	65.22
3	1	27	19.92	1.9	0.61	0.82	1.4	25	26	11.05	44.54	0.009	75.58		1	27	20.14	2.34	0.69	1.32	1.37	31	28	5.8	35.27	0.13	61.53
4	1	50	20.94	2.86	1.82	1.05	0.98	20	31	15.6	72.73	0.01	86.85		1	50	21.48	3.08	1.52	1.53	1.06	25	21	7.32	29.61	0.23	62.45
5	1	29	18.85	2.7	0.79	0.91	1.43	15	23	11.3	37.21	0.008	68.69		1	29	19.52	2.93	0.93	1.57	1.55	24	29	4.91	24.81	0.94	62.58
6	1	42	19.25	3.61	0.62	1.54	1.49	44	38	10.22	30.84	0.012	43.33		1	42	18.83	3.38	0.86	1.5	1.4	63	35	8.61	24.31	0.18	47.01
7	1	32	29.69	3.5	0.79	1.31	1.83	13	19	8.43	33.68	0.01	45		1	32	28.73	3.79	0.61	1.94	1.66	19	25	5.66	25.66	0.14	41.3
8	1	42	24.83	2.97	1.37	0.81	1.54	56	23	9.13	27.61	0.006	46.67		1	42	24.77	3.01	1.57	1.39	1.38	61	30	6.59	16.34	0.09	41.32
9	1	50	18.63	3.36	0.81	1.39	1.6	32	29	19.31	40.75	0.052	50		1	50	19.03	3.34	1.33	1.27	1.62	28	27	20.21	29.01	0.4	50.94
10	1	25	20.82	4.19	1.06	2.27	1.17	11	19	15.96	31.78	0.007	56.67		1	25	20.27	4.54	0.94	3.02	1.31	15	16	11.36	23.37	0.19	59.63
11	1	35	18.7	4.45	0.89	1.19	1.64	19	20	14.42	39.1	0.003	76.85		1	35	20.04	4.66	1.19	2.05	1.85	24	17	8.56	19.69	0.006	55.89
12	1	43	19.89	4.3	1.46	1.68	1.66	31	47	16.25	25.9	0.001	63.33		1	43	20.12	4.18	1.59	2.66	1.71	45	43	7.6	22.95	0.09	51.77
13	1	27	26.47	3.32	1.69	1.98	1.17	59	28	19.85	124.03	0.003	65		1	27	27.42	3.95	1.72	1.82	1.39	51	29	17.58	53.6	0.009	60.37
14	1	36	21.85	3.86	1.56	1.37	1.01	41	27	11.64	32.45	0.26	71.56		1	36	20.84	4.31	1.41	1.77	1.09	38	30	6.42	26.38	0.81	63.65
15	1	27	19.85	5.77	1.16	1.75	1.35	38	27	21.75	103.86	0.01	70		1	27	20.47	5.44	1.05	2.61	1.16	30	23	15.37	61.19	0.17	68
16	2	51	20.66	3.93	0.86	2.12	0.96	31	22	13.8	25.36	0.003	36.67		2	51	21.11	3.71	1.25	2.54	1.29	24	26	9.32	18.62	0.094	38.52
17	2	24	19.77	2.17	0.95	0.75	1.39	30	24	7.76	26.54	0.004	56.84		2	24	20.23	2.46	0.84	1.32	1.35	20	22	8.96	23.94	0.013	55.72
18	2	45	23.83	3.56	1.37	1.7	1.27	17	21	9.43	26.67	0.004	41.67		2	45	23.96	3.68	1.34	2.63	1.22	15	26	4.98	14.87	0.34	45.8
19	2	54	19.6	3.04	0.69	1.47	1.26	45	45	12.61	64.32	0.006	95.58		2	54	19.92	3.15	1.06	1.76	0.97	35	34	6.77	43.13	0.11	73.46
20	2	48	19.27	2.68	0.65	0.68	1.7	24	39	8.92	27.92	0.004	67.82		2	48	20.18	2.96	0.82	1.23	1.84	20	31	5.62	30.68	0.25	64.78
21	2	18	15.66	3.27	1.8	1.23	1.22	62	55	6.82	25.48	0.014	69.58		2	18	17.04	3.74	2.04	1.32	1.39	53	50	4.68	13.58	2.61	57.62
22	2	23	18.05	4.24	1.42	1.79	1.8	21	46	11.82	38.9	0.012	75.68		2	23	18.63	4.28	1.21	1.59	1.67	26	39	6.53	25.69	0.36	61.53
23	2	49	18.11	3.94	1.35	1.48	1.39	12	14	18.37	47.64	0.29	65.47		2	49	18.02	4.37	1.33	1.51	1.34	31	20	7.39	29.64	1.36	49.32
24	2	47	18.27	3.34	0.81	1.02	1.95	42	30	14.42	54.65	0.003	64.87		2	47	19.12	3.96	0.86	1.53	1.52	37	20	8.63	30.06	0.25	55.91
25	2	34	23.55	4.53	1.35	1.79	1.25	13	30	7.32	24.44	0.003	46.67		2	34	19.26	4.26	1.22	1.98	1.2	22	26	3.99	22.76	0.004	42.58
26	2	36	19.8	3.49	0.86	0.98	2.12	15	17	29.04	29.54	0.004	63.58		2	36	19.69	3.84	0.77	1.03	2.33	16	26	18.68	26.03	0.43	57.41
27	2	41	22.03	3.23	1.3	1.03	1.61	59	42	23.55	138.22	0.001	73.58		2	41	22.87	3.17	1.26	0.91	1.48	39	39	16.31	53.58	0.062	57.3
28	2	43	19.06	3.42	0.82	1.5	1.1	70	62	16.9	48.93	0.004	65.87		2	43	20.12	3.69	1.18	1.83	1.55	43	66	11.69	19.35	1.07	46.33
29	2	37	18.18	3.28	1.1	2.49	1.28	17	34	7.93	30.64	0.004	80		2	37	18.95	3.35	1.28	2.48	1.3	22	27	8.62	23.11	0.38	72.43
30	2	37	20.35	3.34	1.25	1.69	1.08	16	23	15.42	34.12	0.01	66.58		2	37	20.78	3.98	0.93	2.05	1.33	28	29	9.64	18.64	0.29	48.05
31	2	52	21.35	5.42	1.53	1.53	3.19	31	30	7.66	28.23	0.004	51.67		2	52	21.78	5.22	1.16	1.39	2.52	53	59	6.26	29.96	0.08	46.94
32	2	47	24.96	3.33	1.29	1.5	1.24	27	26	9.41	26.3	0.007	56.67		2	47	25.34	3.88	1.52	2.06	1.33	23	35	4.56	25.09	0.71	47.36
33	2	40	20.59	4.82	0.61	1.37	1.34	48	33	27.32	110.14	0.015	75.67		2	40	21.13	4.75	0.6	1.33	1.52	34	27	15.22	73.58	0.16	53.63
34	2	40	19.81	3.45	0.67	1.67	1.98	16	34	11.05	42.06	0.003	67.58		2	40	20.62	3.21	0.88	1.4	1.87	16	46	5.2	21.05	0.11	61.53
35	2	56	23.63	2.66	1.05	1.39	1.55	20	28	14.63	35.89	0.008	77.98		2	56	23.91	3.13	1.46	1.85	1.4	41	18	8.43	26.9	0.015	62.25
36	2	26	17.57	3.57	1.16	2.47	1.25	112	45	23.9	71.39	0.006	71.67		2	26	18.37	3.87	1.09	2.5	1.35	76	53	18.65	39.62	0.47	67.75
37	2	44	20.96	2.77	1.79	1.79	1.24	5	17	24.86	72.49	0.013	66.67		2	44	21.33	3.05	1.58	2.01	1.31	14	23	15.62	34.6	0.13	58.32
38	2	32	16.92	5.14	0.51	2.07	1.49	13	16	7.16	23.53	0.006	68.33		2	32	17.26	5.29	0.77	2.43	1.51	18	19	5.95	20.2	0.22	58.42
39	2	54	19.29	4.33	0.68	1.68	1.96	10	21	8.27	32.42	0.016	69.58		2	54	19.02	5.07	0.61	1.6	2.38	31	17	4.69	29.67	0.93	45.77
